# Supplementary material for: Single-Cell Transcriptome Atlas of Newcastle Disease Virus in Chickens Both In Vitro and In Vivo
Source: Microbiol Spectr. 2023 May 16;11(3):e05121-22. doi: 10.1128/spectrum.05121-22 (PMC10269786; doi:10.1128/spectrum.05121-22)
Supplement: Supplemental file 1 — Table S1. Download spectrum.05121-22-s0001.xlsx, XLSX file, 0.01 MB [file spectrum.05121-22-s0001.xlsx]

## Sheet: cellranger
	control-CD45+	control-CD45-	Herts/33-CD45+	Herts/33-CD45-	LaSota-CD45+	LaSota-CD45-	DF-1-control	DF-1-Herts/33
Estimated Number of Cells	11922	13588	9276	11051	14226	14729	8495	8166
Mean Reads per Cell	47138	41817	58599	55070	38674	33640	67348	59986
Median Genes per Cell	648	1144	808	1363	700	1220	2452	2226
Number of Reads	561976366	568205141	543568845	608578567	550179647	495476687	572120292	489843663
Valid Barcodes	0.963	0.968	0.965	0.97	0.966	0.967	0.967	0.966
Valid UMIs	1	1	0.998	0.998	1	1	0.999	0.999
Sequencing Saturation	0.731	0.688	0.74	0.754	0.721	0.644	0.493	0.54
Q30 Bases in Barcode	0.944	0.946	0.952	0.955	0.945	0.946	0.956	0.955
Q30 Bases in RNA Read	0.87	0.87	0.922	0.922	0.868	0.872	0.909	0.908
Q30 Bases in UMI	0.936	0.938	0.947	0.951	0.937	0.938	0.95	0.949
Reads Mapped to Genome	0.586	0.697	0.569	0.729	0.685	0.673	0.689	0.712
Reads Mapped Confidently to Genome	0.563	0.659	0.546	0.707	0.654	0.637	0.668	0.691
Fraction Reads in Cells	0.672	0.889	0.862	0.89	0.787	0.901	0.675	0.81
Mean Reads per Cell	47138	41817	58599	55070	38674	33640	67348	59986
Median Genes per Cell	648	1144	808	1363	700	1220	2452	2226
Total Genes Detected	18080	18528	17739	18000	18210	18172	15896	15846
Median UMI Counts per Cell	1576	2.923	2142	3889	1793	3411	8529	7786

## Sheet: marker list
Fibroblast	COLLA2,MGP,FN1,PDGFRa,FHl1,LOX,LIMHC1,MFAP1,MFAP2,MFAP5,MFAP3L,TCF21,TCF3,TCF12,TCF25,TCF7L2,HSD11B2
Epithelial	HOPX,SFTPA1,SFTPA2,TPPP3,KRT18,KRT5,KRT7,KRT12,KRT13,KRT14,KRT15,KRT18,KRT19,CLIC5,CTSH,CLDN18,Cbr1,Cbr4
Endothelium	GJA5,BMX,CA4,PROX1,CAV1,CAV2,CAV3,CDH1,CDH2,CDH3,CDH4,CDH5,CDH6,CD93,LYVE1,PTPRB,TEK,KDR,NRP1,FIBIN,CLEC3A,CLEC3B,CLEC16A,CLEC19A,EDNRB,TBX1,TBX2,TBX3,TBX4,TBX5,TBX6,TIMP3
T cell	CD3D,CD3E,CD4,CD8A,Thy1,LEF1,CD28,ICOS,CD8A,CCR6,LEF1,IL7R
neutrophils, monocyte and macrophage	ITGB2,CST3,CST7,CSF1R,SIRPA,NAAA,CSF3R,S100A9,EGR1,CD14,TREM2,CFD
